# Supplementary material for: Preliminary Validation of a Continuum Model for Dimple Patterns on Polyethylene Naphthalate via Ar Ion Beam Sputtering
Source: Polymers (Basel). 2021 Jun 10;13(12):1932. doi: 10.3390/polym13121932 (PMC8230451; doi:10.3390/polym13121932)
Supplement: Supplementary file 1 [file polymers-13-01932-s001.zip]

Archive with 1 entries (1 files):
- polymers-1233684-supplementary.pdf
